# Supplementary material for: Consumer Safety and Pesticide Residues: Evaluating Mitigation Protocols for Greengrocery
Source: J Xenobiot. 2024 Nov 1;14(4):1638–69. doi: 10.3390/jox14040088 (PMC11587004; doi:10.3390/jox14040088)
Supplement: Supplementary file 1 [file jox-14-00088-s001.zip]

Archive with 1 entries (1 files):
- jox-3068639-supplementary.pdf
